# Supplementary material for: Dally Proteoglycan Mediates the Autonomous and Nonautonomous Effects on Tissue Growth Caused by Activation of the PI3K and TOR Pathways
Source: PLoS Biol. 2015 Aug 27;13(8):e1002239. doi: 10.1371/journal.pbio.1002239 (PMC4551486; doi:10.1371/journal.pbio.1002239)
Supplement: S1 Data — A t-test was carried out to calculate the p-value as a measurement of the statistical significance. Data are ordered with respect to the corresponding main or supplementary figures. Further tabs present the underlying numerical data used to generate the pMAD profiles shown in Figs 4E, 4F, 4H, 4I, 4L, and 5J and S2A, S2J, S2K and S4C Figs. (XLSX) [file pbio.1002239.s001.xlsx]

## Sheet: Figure 1B-D
	ADULT WING AREA																ADULT WING CELL DENSITY
	nub>GFP				nub>Dp110				nub>PTEN RNAi				nub>Rheb				nub>GFP			nub>Dp110			nub>PTEN RNAi			nub>Rheb
	Total	Posterior	Anterior		Total	Posterior	Anterior		Total	Posterior	Anterior		Total	Posterior	Anterior		Posterior	Anterior		Posterior	Anterior		Posterior	Anterior		Posterior	Anterior
	0.83	0.452	0.392		1.131	0.578	0.554		1.098	0.588	0.511		0.955	0.512	0.431		64	63		63	57		57	58		69	62
	0.853	0.439	0.408		1.111	0.558	0.531		1.09	0.581	0.509		0.873	0.45	0.422		63	66		58	65		60	63		66	59
	0.838	0.455	0.395		1.137	0.563	0.584		1.003	0.533	0.489		0.956	0.493	0.455		65	66		65	61		57	58		63	65
	0.84	0.445	0.393		1.141	0.574	0.565		1.078	0.576	0.503		0.861	0.435	0.409		65	64		62	65		56	62		53	68
	0.833	0.442	0.396		1.212	0.613	0.578		1.062	0.574	0.481		1.022	0.539	0.473		63	65		65	58		55	61		56	68
	0.84	0.451	0.391		1.191	0.607	0.599		0.996	0.532	0.473		0.897	0.488	0.433		65	69		56	63		52	61		61	43
	0.839	0.444	0.393		1.077	0.544	0.525		1.06	0.569	0.5		0.886	0.444	0.437		63	76		59	65		59	60		61	57
	0.84	0.433	0.412		1.035	0.521	0.541		1.047	0.555	0.501		0.925	0.492	0.45		68	63		61	65		57	61		63	55
	0.823	0.425	0.398		1.187	0.593	0.596		1.058	0.546	0.515		0.925	0.473	0.457		64	67		52	62		60	60		62	65
	0.845	0.448	0.408		1.144	0.58	0.568		1.08	0.578	0.493		0.828	0.421	0.401		66	70		60	69		58	61		58	63
									1.068	0.569	0.515
									1.067	0.575	0.492
Average	0.8381	0.4434	0.3986		1.1366	0.5731	0.5641		1.05892	0.564667	0.4985		0.9128	0.4747	0.4368		64.6	66.9		60.1	63		57.1	60.5		61.2	60.5
Std Dev	0.00817109	0.00917969	0.00774884		0.0535624	0.0280889	0.0260361		0.0311724	0.0187342	0.0133451		0.056071	0.0370467	0.0224737		1.57762	3.95671		4.06749	3.62093		2.42441	1.58114		4.6619	7.54615
p-value					1.02843e-12	4.69152e-11	1.83485e-13		2.25056e-15	4.13999e-14	4.7791e-15		0.000576755	0.0183553	7.78451e-05					0.00433147	0.0336671		1.7227e-07	0.000160021		0.0423881	0.0288529
%WT	100	100	100		135.616	129.251	141.52		126.347	127.349	125.063		108.913	107.059	109.584		100	100		93.0341	94.1704		88.3901	90.4335		94.7368	90.4335
Std Dev (%)	0.974954	2.07029	1.94401		6.39093	6.3349	6.53188		3.71942	4.22512	3.34799		6.69025	8.35513	5.63816		2.44214	5.91437		6.29642	5.41245		3.75296	2.36344		7.21657	11.2798

## Sheet: Figure 1F-H
	ADULT WING AREA																ADULT WING CELL DENSITY
	ci>2xGFP				ci>GFP, Dp110				ci>GFP. PTEN RNAi				ci>GFP, Rheb				ci>2xGFP			ci>GFP, Dp110			ci>GFP. PTEN RNAi			ci>GFP, Rheb
	Total	Anterior	Posterior		Total	Anterior	Posterior		Total	Anterior	Posterior		Total	Anterior	Posterior		Posterior	Anterior		Posterior	Anterior		Posterior	Anterior		Posterior	Anterior
	0.787	0.378	0.42		0.707	0.409	0.305		0.716	0.428	0.296		0.75	0.446	0.328		64	68		71	63		78	61		73	54
	0.784	0.38	0.413		0.719	0.409	0.317		0.738	0.433	0.299		0.739	0.41	0.316		60	64		85	68		82	59		72	52
	0.782	0.357	0.416		0.707	0.407	0.311		0.798	0.461	0.353		0.788	0.451	0.348		62	64		82	62		83	61		75	55
	0.819	0.381	0.435		0.768	0.444	0.325		0.772	0.44	0.333		0.784	0.432	0.354		64	65		76	67		83	62		70	54
	0.755	0.347	0.401		0.755	0.445	0.332		0.811	0.465	0.342		0.728	0.421	0.317		66	67		80	64		80	60		77	55
	0.76	0.369	0.395		0.732	0.41	0.319		0.775	0.447	0.329		0.695	0.376	0.322		62	63		82	67		77	56		75	52
	0.797	0.381	0.425		0.746	0.422	0.336		0.755	0.436	0.331		0.783	0.425	0.348		64	69		78	58		83	61		71	56
	0.801	0.368	0.428		0.765	0.434	0.347		0.789	0.448	0.344		0.739	0.411	0.314		66	66		80	60		78	60		71	53
	0.794	0.391	0.424		0.726	0.423	0.326		0.788	0.452	0.338		0.75	0.414	0.341		73	68		77	67		86	62		73	50
	0.802	0.377	0.421		0.73	0.413	0.318		0.769	0.447	0.329		0.813	0.451	0.351		66	64		84	61		82	56		78	60
									0.718	0.415	0.308
									0.751	0.449	0.319
									0.681	0.399	0.281
									0.765	0.444	0.325
Average	0.7881	0.3729	0.4178		0.7355	0.4216	0.3236		0.759	0.440286	0.323357		0.7569	0.4237	0.3339		64.7	65.8		79.5	63.7		81.2	59.8		73.5	54.1
Std Dev	0.0193474	0.0129739	0.0121728		0.0222274	0.0146985	0.0123846		0.0358007	0.0175035	0.0205224		0.0348535	0.0230557	0.0160655		3.52924	2.09762		4.17	3.4657		2.85968	2.20101		2.67706	2.72641
p-value					2.35254e-05	3.17583e-07	1.33852e-12		0.0294277	7.08846e-10	8.86406e-12		0.0234946	9.72328e-06	1.12285e-10					9.11832e-08	0.118517		1.01659e-09	6.91442e-06		6.3565e-06	2.87847e-09
%WT	100	100	100		93.3257	113.06	77.4533		96.3076	118.071	77.3952		96.0411	113.623	79.9186		100	100		122.875	96.8085		125.502	90.8815		113.601	84.9294
Std Dev (%)	2.45494	3.47919	2.91355		2.82037	3.94166	2.96424		4.54266	4.69389	4.91202		4.42247	6.18282	3.84526		5.45478	3.18787		6.44513	5.26703		4.41991	3.345		4.13766	4.14349

## Sheet: Figure 1J-L
	ADULT WING AREA																ADULT WING CELL DENSITY
	en>2xGFP				en>GFP, Dp110				en>GFP, PTEN RNAi				en>GFP, Rheb				en>2xGFP			en>GFP, Dp110			en>GFP, PTEN RNAi			en>GFP, Rheb
	Total	Posterior	Anterior		Total	Posterior	Anterior		Total	Posterior	Anterior		Total	Posterior	Anterior		Posterior	Anterior		Posterior	Anterior		Posterior	Anterior		Posterior	Anterior
	0.766	0.415	0.352		0.755	0.48	0.284		0.87	0.522	0.315		0.899	0.564	0.314		67	68		60	80		57	78		47	83
	0.783	0.411	0.37		0.839	0.529	0.3		0.887	0.565	0.353		0.872	0.555	0.311		63	65		58	84		59	82		45	78
	0.789	0.42	0.376		0.779	0.497	0.278		0.824	0.538	0.311		0.86	0.547	0.313		68	77		57	83		57	84		46	83
	0.812	0.418	0.388		0.812	0.51	0.302		0.831	0.518	0.318		0.887	0.588	0.306		64	78		61	84		58	81		46	81
	0.753	0.415	0.352		0.773	0.488	0.286		0.832	0.522	0.325		0.888	0.569	0.322		68	70		54	86		58	84		47	79
	0.776	0.426	0.367		0.74	0.454	0.275		0.821	0.522	0.308		0.85	0.571	0.272		71	73		59	78		57	83		47	82
	0.751	0.403	0.343		0.782	0.505	0.294		0.831	0.531	0.305		0.817	0.546	0.263		62	69		59	81		59	79		45	80
	0.731	0.398	0.354		0.796	0.51	0.288		0.856	0.542	0.336		0.913	0.593	0.281		65	79		60	83		56	78		46	81
	0.727	0.397	0.357		0.79	0.506	0.287		0.868	0.528	0.347		0.861	0.571	0.315		67	75		61	91		58	81		50	77
	0.728	0.391	0.343		0.781	0.481	0.295		0.812	0.506	0.305		0.907	0.594	0.316		67	71		59	86		59	87		50	80
					0.812	0.504	0.298		0.8	0.498	0.311
									0.822	0.526	0.306
Average	0.7616	0.4094	0.3602		0.787182	0.496727	0.289727		0.837833	0.5265	0.32		0.8754	0.5698	0.3013		66.2	72.5		58.8	83.6		57.8	81.7		46.9	80.4
Std Dev	0.0287217	0.0115007	0.0146803		0.0275638	0.0200753	0.0088441		0.0263606	0.0171703	0.0167332		0.0293909	0.0176308	0.0210399		2.69979	4.67262		2.09762	3.62706		1.0328	2.90784		1.79196	2.01108
p-value					1.0852e-09	5.32851e-14	9.23728e-08		2.52718e-06	5.4438e-14	8.51774e-06		6.60631e-08	3.77824e-15	9.48705e-07					5.59779e-09	1.853e-07		3.22609e-08	5.0179e-05		2.70767e-13	0.000112623
%WT	100	100	100		115.355	138.095	89.9495		110.01	128.603	88.8395		114.942	139.179	83.648		100	100		83.5227	117.581		87.3112	112.69		70.8459	110.897
Std Dev (%)	3.77123	2.80917	4.0756		4.03925	5.58113	2.74576		3.46121	4.19401	4.64553		3.85909	4.30649	5.84117		4.07824	6.44499		2.97957	5.10135		1.56011	4.01082		2.70688	2.7739

## Sheet: Figure 1M
	ADULT WING AREA								ADULT WING CELL DENSITY
	ci>2xGFP				ci>GFP, Stg:CycE				ci>2xGFP			ci>GFP, Stg:CycE
	Total	Anterior	Posterior		Total	Anterior	Posterior		Anterior	Posterior		Anterior	Posterior
	0.467	0.218	0.251		0.474	0.202	0.264		39	32		55	35
	0.465	0.211	0.246		0.447	0.199	0.25		39	39		55	35
	0.461	0.212	0.247		0.477	0.206	0.274		39	39		55	39
	0.459	0.21	0.244		0.448	0.195	0.252		41	38		52	39
	0.44	0.2	0.233		0.416	0.184	0.235		41	38		58	36
	0.454	0.21	0.246		0.441	0.195	0.249		41	35		58	42
	0.465	0.208	0.253		0.432	0.184	0.24		43	35		58	33
	0.461	0.204	0.251		0.448	0.203	0.243		43	37		56	38
	0.469	0.21	0.253		0.433	0.187	0.249		40	37		63	37
	0.467	0.206	0.255		0.48	0.212	0.265		42	40		56	37
					0.472	0.21	0.263
Average	0.4608	0.2089	0.2479		0.451636	0.197909	0.253091		40.8	37		56.6	37.1
Std Dev	0.00857386	0.0048637	0.00638488		0.0212757	0.00988387	0.0120038		1.54919	2.4037		2.91357	2.55821
p-value					0.219702	0.00494389	0.238151					1.10166e-11	0.929214
%WT	100	100	100		98.0114	94.7387	102.094		100	100		138.725	100.27
Std Dev (%)	1.86065	2.32824	2.57559		4.61712	4.73139	4.84219		3.79704	6.49649		7.1411	6.91408

## Sheet: Figure 1N
	ADULT WING AREA								ADULT WING CELL DENSITY
	SpaltPE>2xGFP				SpaltPE>GFP, PTEN RNAi				SpaltPE>2xGFP			SpaltPE>GFP, PTEN RNAi
	Total	Medial	Lateral		Total	Medial	Lateral		Medial	Lateral		Medial	Lateral
	0.742	0.293	0.178		0.878	0.367	0.175		70	67		67	68
	0.78	0.289	0.183		0.871	0.357	0.165		78	65		71	65
	0.749	0.307	0.186		0.89	0.366	0.172		76	67		73	64
	0.782	0.305	0.189		0.791	0.323	0.152		76	65		73	73
	0.785	0.3	0.178		0.828	0.349	0.151		78	67		70	80
	0.748	0.317	0.195		0.791	0.335	0.138		75	64		73	77
	0.795	0.292	0.179		0.822	0.339	0.153		76	67		67	66
	0.744	0.296	0.178		0.861	0.352	0.165		72	63		74	74
	0.752	0.314	0.189		0.837	0.35	0.152		77	65		69	70
	0.795	0.307	0.194		0.877	0.357	0.172		73	67		74	81
	0.726	0.287	0.175		0.775	0.324	0.135
	0.769	0.306	0.189		0.874	0.36	0.16
Average	0.763917	0.301083	0.184417		0.84125	0.34825	0.1575		75.1	65.7		71.1	71.8
Std Dev	0.0232005	0.00976504	0.00682853		0.039722	0.0149613	0.012986		2.64365	1.49443		2.72641	6.17882
p-value					7.36567e-06	5.97832e-09	2.14478e-06					0.00371978	0.00713019
%WT	100	100	100		110.123	115.666	85.4044		100	100		94.6738	109.285
Std Dev (%)	3.03705	3.2433	3.70277		5.19979	4.96916	4.31309		3.52017	2.27463		3.63038	9.40459

## Sheet: Figure 2A
	WING DISC AREA (a.u.)
	ci>2xGFP 72h			ci>GFP, Rheb 72h			ci>GFP, Dp110 72h
	Posterior	Anterior		Posterior	Anterior		Posterior	Anterior
	3760993	9602308		4137039	12997448		1736462	7438838
	2326012	5604208		2218187	6024241		3045917	10873675
	2107680	5964160		2568483	7736564		3359199	11591434
	1562655	2877474		2957940	7604063		1893103	7156670
	2037406	6787062		4655242	10839880		2123773	7701159
	6422818	13357401		3432155	9196222		2565267	10993701
	2380729	6801009		4111826	11829078		2550488	8280641
	3602743	7028461		3237963	7749975		2128222	7307317
	5013049	12680411		3782451	10607600
	4182100	11860728		2651095	8782089
	1865208	4687428		2672945	7387548
	2125919	5239964
	5126238	11222363
	4510403	9600163
	4418135	8975744
	4566193	8136749
	3557682	8675337
Average	3.50388e+06	8182410		3.31139e+06	9.15952e+06		2.4253e+06	8.91793e+06
Std Dev	1.41526e+06	2.96284e+06		780111	2.15224e+06		564358	1.89178e+06
p-value				0.68462	0.354798		0.0508163	0.528807
	ci>2xGFP 96h			ci>GFP, Rheb 96h			ci>GFP, Dp110 96h
	Posterior	Anterior		Posterior	Anterior		Posterior	Anterior
	7474244	15591145		13683558	36075175		16784191	48683703
	13941586	24688125		14846027	35221696		15752077	60881853
	13232410	24632871		13964653	37329376		13625085	48355401
	13343453	24920404		16421020	40154278		16196251	61309397
	19263625	34577966		14710307	37965596		11687994	46515405
	11253476	21653473		14721572	39416671		17762661	70515811
	10116220	22729576		15464544	43413699		15368521	55597365
	19962609	39077103		14836907	37916780		13058603	56048512
	19872487	34395039		12748003	33753991		12852609	47100663
	18965364	35577893		12647688	31716585		16213953	54475129
	25273919	39692402		11586070	31915605		15499949	50499022
	17056167	37259638		11892378	32555580		15549302	49484074
	23727894	39490700		10689139	29191554		18311977	67865789
	23777246	46528816		12153625	33318937		11857510	50039291
	23594856	43378830		14001131	41558683		14260769	48721790
	21167994	46327114		10232627	30571818		15037537	52127659
	25182724	48440695		12149334	39183855		13127267	45054674
	22468328	42606354		19223928	38295507		14550447	56707263
	19957781	37553072		13975382	40323257		17808259	57727039
	14063358	32958984		18786192	61512709		15566468	65034449
	15228510	31547070		12393951	32295942		13980746	43669045
	15228510	30583620		12430429	36295652		15435040	55750787
	14827251	30622244		14865875	34403086		15550375	63366652
	19496441	43996811		19638062	61343193		12660027	53131342
				14938831	37531614		11508286	44358373
				12451887	30875444		13062894	51499486
Average	1.78532e+07	3.45346e+07		1.40559e+07	3.78514e+07		1.47334e+07	54019999
Std Dev	4.97207e+06	8.82819e+06		2.42634e+06	7.85563e+06		1.90395e+06	7.31225e+06
p-value				0.00109734	0.166265		0.00458892	3.58013e-11
	ci>2xGFP 140h			ci>GFP, Rheb 140h			ci>GFP, Dp110 140h
	Posterior	Anterior		Posterior	Anterior		Posterior	Anterior
	41234672	67266583		33986270	132000625		59793413	181973398
	40392458	72407842		40435374	128557742		50909400	218067348
	66855669	87682486		49789310	118028462		41670263	150712252
	62578082	105252028		35995781	110983372		58080554	188238502
	50032318	99348485		51905572	127330899		50590217	163987577
	70429444	115635931		39354980	130923986		44916809	225439131
	60984850	99534094		21996525	87604388		35241008	120789528
	60121179	96280575		38966553	124187984		47434330	139016211
	75512767	145925581		39310330	121572034		52236557	147699594
	37167370	67304671		43135995	154844994		36453903	117326796
	64337611	100770593					34061372	111672163
	40811956	68087339					33979297	123573661
	45189857	70174098					53922004	166861866
	44618547	66596031					43058463	153922236
	47853291	83669364					40519059	151750267
	51010251	85495412					33941209	121328115
	71598887	113866746					45135677	140691519
	55827498	77006221					52169502	148484945
	47795355	84316313					35427153	116883159
	40035188	71753919					33211112	111670554
	64386964	95623434					33415496	123424530
	65670669	105459094					53432472	166427560
	72901905	123539865					43074012	154467531
	41108608	71856380					39684892	151073813
	47419846	73419034
	38086295	65698028
Average	5.39985e+07	8.89989e+07		39487669	1.23603e+08		4.38483e+07	1.49812e+08
Std Dev	1.23432e+07	2.083e+07		8.3217e+06	1.70923e+07		8.46503e+06	3.09242e+07
p-value				0.00166445	4.56678e-05		0.00152161	1.0511e-10

## Sheet: Figure 2C,D
	CLONE AREA (a.u.)						NUMBER CELLS/CLONE
	ci>GFP			ci>GFP, Dp110			ci>GFP			ci>GFP, Dp110
	ANTERIOR	POSTERIOR		ANTERIOR	POSTERIOR		ANTERIOR	POSTERIOR		ANTERIOR	POSTERIOR
	344	434		679	79		13	28		24	8
	447	499		1268	170		18	33		35	12
	269	542		686	272		14	40		18	24
	461	376		482	144		20	23		23	11
	392	226		499	52		17	20		17	10
	431	372		204	91		30	28		9	10
	472	299		594	99		11	18		34	9
	332	238		265	116		9	19		8	12
	172	196		624	71		14	14		21	7
	280	368		688	42		16	27		20	7
	237	274		425	116		25	16		18	7
	418	406		623	164		25	22		16	15
	621	260		1217	327		14	18		29	12
	498	254		377	93		15	17		20	8
	331	302		440	157		20	19		21	10
	297	336		709	57		14	26		32	7
	202	344		334	77		20	27		14	11
	342	318		696	25		35	28		27	4
	312	225		561	87		30	16		27	7
	304	300		965	196		36	20		47	14
	468	832		407	70		32	38		16	7
	599	530		785	106		18	25		32	6
	599	494		682	96		28	25		23	8
	671	222		712	104		20	17		24	11
	312	291		492	132		17	18		26	4
	615	206		336	70		14	14		16	7
	580	240		453	101		16	19		19	8
	319			385	102		15			18	8
	225			437	49					19	6
	237				150						17
	229				72						16
					256						4
					217						14
					72						5
					134						8
					63						3
					83
					30
Average	387.613	347.556		587.069	114.263		19.8571	22.7778		22.5172	9.36111
Std Dev	140.897	139.746		249.056	67.3533		7.39727	6.82379		8.22288	4.2772
p-value				0.000297041	7.89059e-13					0.205042	9.42923e-14

## Sheet: Figure 3B
	APOPTOTIC CELLS
	ci>2xGFP			ci>GFP, Rheb			ci>GFP, Dp110
	Anterior	Posterior		Anterior	Posterior		Anterior	Posterior
	0	1		40	1		78	1
	9	10		65	1		87	8
	10	3		61	1		89	9
	4	7		81	1		86	1
	1	4		81	4		51	2
	12	3		117	1		117	7
	3	2		68	6		140	10
	2	19		19	0		69	3
	11	6		71	2		111	7
	2	3		63	1		86	7
	5	4		98	3
	6	10		100	3
	0	5
	0	0
	1	5
Average	4.4	5.46667		72	2		91.4	5.5
Std Dev	4.23927	4.71876		26.5398	1.70561		25.3824	3.40751
pvalue				5.25054e-10	0.0234335		3.54098e-12	0.984852

## Sheet: Figure 3C`
	ADULT WING AREA																ADULT WING CELL DENSITY
	en>2xGFP				en>GFP, Rheb				H99/+; en>GFP, Rheb				en>GFP, Rheb, dp53ct				en>2xGFP			en>GFP, Rheb			H99/+; en>GFP, Rheb			en>GFP, Rheb, dp53ct
	Total	Anterior	Posterior		Total	Anterior	Posterior		Total	Anterior	Posterior		Total	Anterior	Posterior		Anterior	Posterior		Anterior	Posterior		Anterior	Posterior		Anterior	Posterior
	0.77	0.31	0.46		0.91	0.29	0.62		0.84	0.28	0.56		0.83	0.27	0.56		76	70		77	44		85	47		82	44
	0.78	0.32	0.46		0.9	0.29	0.61		0.83	0.27	0.56		0.83	0.26	0.57		71	65		82	48		82	46		83	48
	0.76	0.31	0.45		0.87	0.3	0.57		0.75	0.25	0.5		0.85	0.29	0.56		72	64		79	49		83	47		79	49
	0.79	0.33	0.46		0.9	0.29	0.61		0.86	0.28	0.58		0.83	0.27	0.56		75	68		79	48		79	51		79	49
	0.8	0.33	0.47		0.91	0.31	0.6		0.81	0.26	0.55		0.84	0.29	0.55		70	66		76	45		76	47		79	48
	0.79	0.34	0.45		0.83	0.25	0.58		0.84	0.27	0.57		0.82	0.27	0.55		73	64		76	48		85	49		81	49
	0.8	0.33	0.47		0.9	0.32	0.58		0.82	0.28	0.54		0.84	0.29	0.55		69	65		78	45		89	47		82	45
	0.8	0.33	0.47		0.88	0.28	0.6		0.81	0.27	0.54		0.84	0.28	0.56		76	64		81	44		76	48		79	46
	0.77	0.31	0.46		0.89	0.29	0.6		0.8	0.27	0.53		0.8	0.26	0.54		75	63		87	43		84	50		79	50
	0.81	0.33	0.48		0.9	0.31	0.59		0.8	0.27	0.53		0.84	0.29	0.55		74	67		78	45		86	48		82	44
Average	0.787	0.324	0.463		0.889	0.293	0.596		0.816	0.27	0.546		0.832	0.277	0.555		73.1	65.6		79.3	45.9		82.5	48		80.5	47.2
Std Dev	0.0163639	0.0107497	0.00948683		0.0242441	0.0194651	0.0157762		0.0302581	0.00942809	0.02319		0.0139841	0.0125167	0.00849837		2.5144	2.17051		3.335	2.13177		4.30116	1.56347		1.64992	2.25093
p-value					1.94279e-09	0.000338938	9.57224e-15		1.23898e-05	0.003465	2.38842e-05		4.63319e-06	0.0422417	9.93928e-07					0.000180726	6.41014e-14		0.0794161	0.0217592		0.321304	0.201409
%WT	100	100	100		112.961	90.4321	128.726		103.685	83.3333	117.927		105.718	85.4938	119.87		100	100		108.482	69.9695		112.859	73.1707		110.123	71.9512
Std Dev (%)	2.07928	3.3178	2.04899		3.08058	6.00774	3.40739		3.84475	2.9099	5.00865		1.77689	3.86317	1.8355		3.43968	3.3087		4.56224	3.24965		5.88394	2.38334		2.25707	3.43129

## Sheet: Figure 3D`
	ADULT WING AREA
	ci>2xGFP				ci>GFP, Dp110				H99/+; en>GFP, Rheb
	Total	Anterior	Posterior		Total	Anterior	Posterior		Total	Anterior	Posterior
	0.83	0.346	0.484		0.77	0.417	0.392		0.834	0.446	0.388
	0.828	0.345	0.483		0.683	0.392	0.333		0.788	0.401	0.387
	0.818	0.337	0.481		0.691	0.394	0.346		0.823	0.437	0.386
	0.833	0.352	0.481		0.727	0.407	0.366		0.842	0.448	0.394
	0.819	0.341	0.478		0.757	0.433	0.382		0.817	0.446	0.371
	0.828	0.337	0.491		0.725	0.418	0.354		0.848	0.433	0.415
	0.861	0.35	0.511		0.737	0.418	0.365		0.828	0.454	0.374
	0.816	0.345	0.471		0.718	0.422	0.341		0.813	0.429	0.384
	0.854	0.352	0.502		0.729	0.417	0.362		0.856	0.447	0.409
	0.848	0.354	0.494		0.771	0.43	0.389		0.768	0.402	0.366
Average	0.8335	0.3459	0.4876		0.7308	0.4148	0.363		0.8217	0.4343	0.3874
Std Dev	0.0156932	0.00615449	0.0120019		0.0297426	0.0135712	0.0201274		0.0270598	0.0188565	0.0156077
p-value					1.52311e-08	1.97563e-11	1.88118e-12		1.17043e-06	0.0161435	0.00720819
%WT	100	100	100		87.6785	119.919	74.4463		98.5843	125.557	79.4504
Std Dev (%)	1.88281	1.77927	2.46141		3.5684	3.92345	4.12784		3.24653	5.45142	3.20092

[truncated: 52 more sheets: Figure 3E, Figure 3G, Figure 3H, Figure 4G, Figure 4J, Figure 4M, Figure 4N, Figure 4O, Figure 5D, Figure 5F, Figure 5G,H, Figure 5K, Figure 6A, Figure 6B, Figure 6C, Figure 6D, Figure 6E, Figure 7B, Figure 7D, Figure 7G …]
